# Supplementary material for: A remarkable genetic shift in a transmitted/founder virus broadens antibody responses against HIV-1
Source: eLife. 2024 Apr 15;13:RP92379. doi: 10.7554/eLife.92379 (PMC11018346; doi:10.7554/eLife.92379)
Supplement: Figure 3—source data 1. [file elife-92379-fig3-data1.zip]

Archive with 12 entries (11 files):
- Figure 3 ΓÇô source data 1 /
- __MACOSX/._Figure 3 ΓÇô source data 1 
- Figure 3 ΓÇô source data 1 /Anti strep tag blot.jpg
- __MACOSX/Figure 3 ΓÇô source data 1 /._Anti strep tag blot.jpg
- Figure 3 ΓÇô source data 1 /.DS_Store
- __MACOSX/Figure 3 ΓÇô source data 1 /._.DS_Store
- Figure 3 ΓÇô source data 1 /Uncropped western blots for Figure 3B.pptx
- __MACOSX/Figure 3 ΓÇô source data 1 /._Uncropped western blots for Figure 3B.pptx
- Figure 3 ΓÇô source data 1 /Anti CH58 Blot.jpg
- __MACOSX/Figure 3 ΓÇô source data 1 /._Anti CH58 Blot.jpg
- Figure 3 ΓÇô source data 1 /Anti CH59 Blot.jpg
- __MACOSX/Figure 3 ΓÇô source data 1 /._Anti CH59 Blot.jpg
