# Supplementary material for: A remarkable genetic shift in a transmitted/founder virus broadens antibody responses against HIV-1
Source: eLife. 2024 Apr 15;13:RP92379. doi: 10.7554/eLife.92379 (PMC11018346; doi:10.7554/eLife.92379)
Supplement: Figure 3—source data 2. [file elife-92379-fig3-data2.zip]

Archive with 4 entries (4 files):
- Data used for graph 3C-D.xls
- __MACOSX/._Data used for graph 3C-D.xls
- Data used for graph in Figure 3A.xls
- __MACOSX/._Data used for graph in Figure 3A.xls
