# Supplementary material for: A remarkable genetic shift in a transmitted/founder virus broadens antibody responses against HIV-1
Source: eLife. 2024 Apr 15;13:RP92379. doi: 10.7554/eLife.92379 (PMC11018346; doi:10.7554/eLife.92379)
Supplement: Figure 6—source data 1. [file elife-92379-fig6-data1.zip]

Archive with 6 entries (6 files):
- Data used for Figure 6B-C.xlsx
- __MACOSX/._Data used for Figure 6B-C.xlsx
- Data used for graphs in Figure 6D-E.xlsx
- __MACOSX/._Data used for graphs in Figure 6D-E.xlsx
- Data used for graphs in Figure 6F-I.xlsx
- __MACOSX/._Data used for graphs in Figure 6F-I.xlsx
