# Supplementary material for: A remarkable genetic shift in a transmitted/founder virus broadens antibody responses against HIV-1
Source: eLife. 2024 Apr 15;13:RP92379. doi: 10.7554/eLife.92379 (PMC11018346; doi:10.7554/eLife.92379)
Supplement: Figure 8—figure supplement 2—source data 1. [file elife-92379-fig8-figsupp2-data1.xlsx]

## Sheet: V1V2 TITERS
	Naive	Naive	gp16-scaffold	gp16-scaffold	gp16-T/F07 (Founder)	gp16-T/F07 (Founder)	gp16-H173Y	gp16-H173Y	gp16-T/F07 library	gp16-T/F07 library	gp16-H173Y library	gp16-H173Y library	gp16-H173Y+△DSV library	gp16-H173Y+△DSV library	gp16-H173Y+△V1 library	gp16-H173Y+△V1 library
100	0.1133	0.1129	0.1222	0.1225	2.1518	2.1596	2.0174	2.0518	2.0273	2.0099	2.0783	2.1167	2.1665	2.0932	1.7821	1.791
500	0.0681	0.0709	0.0703	0.0705	1.8497	1.8961	1.5278	1.6329	1.6188	1.66	1.842	1.9317	1.9341	1.931	1.3185	1.3605
2500	0.0563	0.057	0.0589	0.0609	1.2616	1.3076	0.7863	0.8286	0.8824	0.9304	1.3533	1.3565	1.4373	1.463	0.6553	0.6948
12500	0.0452	0.0494	0.0447	0.0448	0.4684	0.5107	0.2378	0.2706	0.2843	0.3187	0.5453	0.5668	0.6192	0.6364	0.2146	0.2203
62500	0.0431	0.0461	0.0396	0.0404	0.1364	0.1464	0.078	0.0902	0.0918	0.1006	0.1599	0.1664	0.1841	0.1919	0.0778	0.0783
312500	0.0423	0.0407	0.0384	0.0367	0.0617	0.06	0.0452	0.0554	0.0488	0.0513	0.0634	0.064	0.0671	0.0708	0.0491	0.0498
1562500	0.0409	0.0424	0.0398	0.0392	0.046	0.0456	0.0417	0.0433	0.0425	0.043	0.0441	0.0457	0.0501	0.0461	0.0403	0.0423
7812500	0.0401	0.0384	0.0349	0.0368	0.0409	0.039	0.0381	0.039	0.0389	0.0455	0.0407	0.0393	0.0408	0.0396	0.0415	0.0402
